# Supplementary material for: Evaluation of electrocardiographic parameters in amputee football players
Source: Front Psychol. 2023 Jul 24;14:1189712. doi: 10.3389/fpsyg.2023.1189712 (PMC10405824; doi:10.3389/fpsyg.2023.1189712)
Supplement: Supplementary file 1 [file Table_1.xlsx]

## Sheet: Sayfa1
Participant	group	age	height	weight	BMI	HR	QTc	p-amplitude	p wave lenght	PR-interval	QRS	QT-interval	Tp-e	RR-interval	Tp-e/QTc	Tp-e/QT
P1	1	25	178	79	24.93	60	440	1	105	170	80	440	130	960	0.3	0.3
P2	1	21	165	70	25.71	76	428	1.45	105	175	75	380	80	730	0.19	0.21
P3	1	25	164	61	22.67	75	414	1.5	77	120	80	370	115	770	0.28	0.31
P4	1	19	185	79	23.08	95	428	1.75	80	150	80	340	85	640	0.2	0.25
P5	1	22	185	97	28.34	80	416	1.5	100	140	70	360	95	790	0.23	0.26
P6	1	26	162	60	22.86	72	405	0.75	90	160	80	370	100	800	0.25	0.27
P7	1	27	174	86	28.04	100	400	1.5	100	155	65	310	70	620	0.18	0.23
P8	1	30	166	58	21.04	98	447	1.5	80	150	80	350	105	620	0.23	0.3
P9	1	35	191	93	25.49	79	402	1	95	160	85	350	120	740	0.3	0.34
P10	3	23	173	70	23.38	76	377	1	100	130	100	335	80	820	0.21	0.24
P11	3	32	179	83	25.9	60	380	0.85	80	150	80	380	100	1000	0.26	0.26
P12	3	24	180	74	22.83	63	400	0.9	90	125	110	390	100	920	0.25	0.26
P13	3	34	180	103	31.79	69	386	1	105	145	100	360	105	900	0.27	0.29
P14	3	21	173	72	24.05	76	383	1	115	180	90	340	90	840	0.23	0.26
P15	3	27	180	65	20.06	77	363	1.5	100	150	65	320	85	730	0.23	0.27
P16	3	28	181	68	20.75	76	371	1.5	95	160	100	330	65	750	0.18	0.2
P17	3	28	182	90	27.17	67	380	1	105	120	80	360	100	960	0.26	0.28
P18	3	20	182	63	19.01	73	397	1	95	140	80	360	90	760	0.23	0.25
P19	3	19	181	65	19.84	89	390	1	100	180	85	320	70	660	0.18	0.22
P20	3	19	185	63	18.4	90	392	1.25	80	130	70	320	75	700	0.19	0.23
P21	3	19	180	60	18.51	61	343	1.25	100	160	100	340	70	1080	0.2	0.21
P22	2	22	165	58	21.3	92	371	1	90	130	80	300	80	620	0.22	0.27
P23	2	25	175	65	21.22	81	418	0.95	95	155	90	360	95	780	0.23	0.26
P24	2	21	178	75	23.67	88	388	0.85	93	118	87	320	92	730	0.24	0.29
P25	2	27	175	76	24.81	71	370	0.75	105	140	98	340	80	880	0.22	0.24
P26	2	20	178	63	19.88	84	396	0.7	80	135	84	335	70	715	0.18	0.21
P27	2	29	175	68	22.2	69	381	0.83	86	130	85	355	105	1010	0.28	0.3
P28	2	21	184	88	25.99	92	402	0.95	100	155	82	325	95	640	0.24	0.29
P29	2	26	176	77	24.85	68	373	0.98	86	126	80	350	100	840	0.27	0.29
P30	2	21	180	65	20.06	80	416	0.75	98	155	82	360	97	740	0.23	0.27
P31	2	22	180	70	21.6	56	343	0.98	80	140	78	355	100	950	0.29	0.28
P32	2	29	193	86	0	60	420	0.65	100	160	85	420	95	1040	0.23	0.23
